# Supplementary material for: Factors associated with preterm delivery and low birth weight: a study from rural Maharashtra, India
Source: F1000Res. 2017 Jan 24;6:72. [Version 1] doi: 10.12688/f1000research.10659.1 (PMC5428483; doi:10.12688/f1000research.10659.1)
Supplement: HMF Hospital Delivery Data 2008–2014 — The attached dataset includes information on maternal age, gravidity, haemoglobin levels, delivery term, and birth weight of 655 study samples. [file f1000research-6-11488-s0000.tgz]

Archive with 1 entries (1 files):
- 21d088f8-360a-4585-9efe-a75d4478c01a_Dataset_1_for_F1000_submission.xlsx
