# Supplementary material for: Factors associated with preterm delivery and low birth weight: a study from rural Maharashtra, India
Source: F1000Res. 2017 Jan 24;6:72. [Version 1] doi: 10.12688/f1000research.10659.1 (PMC5428483; doi:10.12688/f1000research.10659.1)
Supplement: HMF Hospital Delivery Data 2008–2014 — The attached dataset includes information on maternal age, gravidity, haemoglobin levels, delivery term, and birth weight of 655 study samples. [file f1000research-6-11488-s0000.tgz › 21d088f8-360a-4585-9efe-a75d4478c01a_Dataset_1_for_F1000_submission.xlsx]

## Sheet: Sheet1
StudyID	Mother's age	Gravida	GravidityBinary	BabyBirthweight(Kg)	BabySex	HBOnthedayofdelivery	FulltermPretermdelivery	DiagnosedDiabetesHypertension	TypeofdeliveryNormalLSCS	Livebirthstillbirth
1	23	1	primi	2.25	Male	#NULL!	Full term	NO	Normal	Live birth
2	20	1	primi	2.25	Male	#NULL!	Full term	NO	Normal	Live birth
3	20	1	primi	3.25	Female	#NULL!	Full term	NO	Normal	Live birth
4	33	7	multi	3	Male	#NULL!	Full term	NO	Normal	Live birth
5	30	2	multi	2.75	Male	#NULL!	Full term	NO	Normal	Live birth
6	20	1	primi	3.5	Male	#NULL!	Full term	NO	Normal	Live birth
7	20	1	primi	2.5	Female	#NULL!	Full term	NO	Normal	Live birth
8	22	3	multi	3.2	Male	#NULL!	Full term	NO	Normal	Live birth
9	21	1	primi	3.25	Male	#NULL!	Full term	NO	Normal	Live birth
10	20	2	multi	2.25	Female	#NULL!	Full term	NO	Normal	Live birth
11	20	3	multi	3	Female	#NULL!	Full term	NO	Normal	Live birth
12	20	2	multi	3.25	Male	#NULL!	Full term	NO	Normal	Live birth
13	21	5	multi	3.4	Female	#NULL!	Full term	NO	Normal	Live birth
14	22	1	primi	3.25	Female	#NULL!	Full term	NO	Normal	Live birth
15	24	3	multi	2.5	Male	#NULL!	Full term	NO	Normal	Live birth
16	25	2	multi	2.25	Female	#NULL!	Full term	NO	Normal	Live birth
17	20	1	primi	3	Female	#NULL!	Full term	NO	Normal	Live birth
18	20	1	primi	2.75	Female	#NULL!	Full term	NO	Normal	Live birth
19	20	2	multi	2.25	Female	#NULL!	Full term	NO	Normal	Live birth
20	18	1	primi	2.25	Male	#NULL!	Full term	NO	Normal	Live birth
21	22	1	primi	2.5	Male	#NULL!	Full term	NO	Normal	Live birth
22	20	1	primi	2.8	Male	#NULL!	Full term	NO	Normal	Live birth
23	19	1	primi	2.5	Female	#NULL!	Full term	NO	Normal	Live birth
24	20	1	primi	2	Male	#NULL!	Full term	NO	Normal	Live birth
25	18	1	primi	2.75	Female	#NULL!	Full term	NO	Normal	Live birth
26	25	2	multi	2.5	Male	#NULL!	Full term	NO	Normal	Live birth
27	25	3	multi	3	Female	#NULL!	Full term	NO	Normal	Live birth
28	20	1	primi	2.25	Female	#NULL!	Full term	NO	Normal	Live birth
29	20	1	primi	2.75	Female	#NULL!	Full term	NO	Normal	Live birth
30	22	2	multi	2.5	Male	#NULL!	Full term	NO	Normal	Live birth
31	18	1	primi	2.5	Male	#NULL!	Full term	NO	Normal	Live birth
32	19	2	multi	2.5	Male	#NULL!	Full term	NO	Normal	Live birth
33	19	1	primi	2	Female	#NULL!	Full term	NO	Normal	Live birth
34	21	1	primi	2.75	Male	#NULL!	Full term	NO	Normal	Live birth
35	20	1	primi	2.5	Female	#NULL!	Full term	NO	Normal	Live birth
36	23	2	multi	2.5	Female	#NULL!	Full term	NO	Normal	Live birth
37	20	1	primi	2.5	Female	#NULL!	Full term	NO	Normal	Live birth
38	20	3	multi	3.25	Female	8.8	Full term	NO	LSCS	Live birth
39	20	1	primi	2.5	Male	10	Full term	NO	Normal	Live birth
40	20	1	primi	3.5	Female	8.8	Full term	NO	Normal	Live birth
41	22	2	multi	1.75	Male	#NULL!	Preterm	NO	Normal	Live birth
42	19	1	primi	2.25	Male	11	Full term	NO	Normal	Live birth
43	40	2	multi	2.5	Female	9.5	Full term	NO	Normal	Live birth
44	20	1	primi	2.75	Female	#NULL!	Full term	NO	Normal	Live birth
45	25	2	multi	3.25	Male	8.5	Full term	NO	Normal	Live birth
46	25	2	multi	3.5	Male	#NULL!	Full term	NO	Normal	Live birth
47	22	1	primi	2.5	Female	#NULL!	Full term	NO	Normal	Live birth
48	25	4	multi	2.9	Female	9.6	Full term	NO	Normal	Live birth
49	22	1	primi	2.75	Male	#NULL!	Full term	NO	Normal	Live birth
50	21	1	primi	2.25	Male	9	Full term	NO	Normal	Live birth
51	19	1	primi	3	Female	#NULL!	Full term	NO	Normal	Live birth
52	21	1	primi	2.6	Female	11	Full term	NO	Normal	Live birth
53	26	2	multi	3	Male	#NULL!	Full term	NO	Normal	Live birth
54	26	2	multi	3.25	Male	9	Full term	NO	Normal	Live birth
55	20	1	primi	3.25	Male	8.5	Full term	NO	LSCS	Live birth
56	22	1	primi	2.75	Female	7	Full term	NO	Normal	Live birth
57	19	1	primi	2.4	Female	#NULL!	Full term	NO	Normal	Live birth
58	24	1	primi	3	Female	#NULL!	Full term	NO	Normal	Live birth
59	24	3	multi	2.75	Female	8.5	Full term	NO	Normal	Live birth
60	19	1	primi	2.5	Female	8.5	Full term	NO	Normal	Live birth
62	22	1	primi	3	Male	9	Full term	NO	Normal	Live birth
63	22	1	primi	2.25	Male	10	Full term	NO	Normal	Live birth
64	20	1	primi	3.4	Female	10	Full term	NO	Normal	Live birth
65	23	2	multi	4.45	Male	9	Full term	NO	LSCS	Live birth
67	25	2	multi	3.25	Male	10	Full term	NO	Normal	Live birth
68	25	4	multi	3.25	Female	9	Full term	NO	Normal	Live birth
69	18	1	primi	2.5	Female	9.5	Full term	NO	Normal	Live birth
70	25	4	multi	3.25	Female	8.8	Full term	NO	Normal	Live birth
72	25	3	multi	2.5	Male	10	Full term	NO	Normal	Live birth
73	18	1	primi	3.25	Female	#NULL!	Full term	NO	Normal	Live birth
74	23	4	multi	3	Male	7	Full term	NO	Normal	Live birth
75	23	1	primi	2.5	Male	#NULL!	Full term	NO	Normal	Live birth
76	30	5	multi	2	Female	#NULL!	Full term	NO	Normal	Live birth
77	30	2	multi	3.25	Female	#NULL!	Full term	NO	Normal	Live birth
78	20	1	primi	2.25	Female	#NULL!	Full term	NO	Normal	Live birth
79	20	1	primi	1.75	Female	11	Preterm	NO	Normal	Live birth
80	20	2	multi	3	Male	9	Full term	NO	Normal	Live birth
81	22	1	primi	2	Female	#NULL!	Full term	NO	Normal	Live birth
82	27	3	multi	3.25	Male	9.5	Full term	NO	Normal	Live birth
83	34	3	multi	2.75	Male	10.2	Full term	NO	Normal	Live birth
84	20	1	primi	2.5	Female	9	Full term	NO	Normal	Live birth
85	19	1	primi	2.75	Male	#NULL!	Full term	NO	Normal	Live birth
86	19	1	primi	2.5	Female	#NULL!	Full term	NO	Normal	Live birth
87	19	1	primi	2.75	Male	9	Full term	NO	Normal	Live birth
89	21	1	primi	1.5	Male	#NULL!	Preterm	NO	Normal	Live birth
90	21	1	primi	2.6	Female	9.5	Full term	NO	Normal	Live birth
91	20	2	multi	3	Female	#NULL!	Full term	NO	Normal	Live birth
92	29	4	multi	2.5	Male	9	Full term	NO	Normal	Live birth
93	24	2	multi	2.25	Female	#NULL!	Full term	NO	Normal	Live birth
94	27	3	multi	3	Female	11.8	Full term	NO	Normal	Live birth
95	20	1	primi	2.5	Male	10	Full term	NO	Normal	Live birth
96	22	2	multi	3.4	Female	9	Full term	NO	Normal	Live birth
97	20	2	multi	2.5	Male	10	Full term	NO	Normal	Live birth
98	21	1	primi	2.5	Female	#NULL!	Full term	NO	Normal	Live birth
99	25	3	multi	3	Female	10.5	Full term	NO	Normal	Live birth
100	19	1	primi	3	Male	10.5	Full term	NO	Normal	Live birth
101	20	2	multi	2.5	Female	10.6	Full term	NO	Normal	Live birth
102	20	1	primi	3	Female	#NULL!	Full term	NO	Normal	Live birth
103	20	2	multi	2.5	Male	#NULL!	Full term	NO	LSCS	Live birth
104	19	1	primi	3.25	Female	#NULL!	Full term	NO	Normal	Live birth
105	18	1	primi	2.75	Female	8	Full term	NO	Normal	Live birth
106	20	1	primi	2	Female	#NULL!	Full term	NO	Normal	Live birth
107	27	1	primi	2.5	Female	8	Full term	NO	Normal	Live birth
108	25	3	multi	3	Male	7	Full term	NO	Normal	Live birth
109	20	1	primi	3	Female	9.8	Full term	NO	Normal	Live birth
110	20	1	primi	2.5	Male	10.5	Full term	NO	Normal	Live birth
111	22	2	multi	3	Male	#NULL!	Full term	NO	Normal	Live birth
113	19	1	primi	2.25	Male	9.2	Full term	NO	Normal	Live birth
114	21	1	primi	2.25	Male	6.5	Full term	NO	Normal	Live birth
115	24	1	primi	2.5	Male	#NULL!	Full term	NO	Normal	Live birth
116	22	2	multi	3.25	Male	8.9	Full term	NO	Normal	Live birth
117	23	1	primi	3	Male	10	Full term	NO	Normal	Live birth
118	30	4	multi	2.75	Male	#NULL!	Full term	NO	Normal	Live birth
119	25	2	multi	2.5	Female	#NULL!	Full term	NO	Normal	Live birth
120	18	1	primi	1.8	Male	9.8	Preterm	NO	Normal	Live birth
121	23	2	multi	2.75	Female	#NULL!	Full term	NO	Normal	Live birth
122	25	3	multi	3	Male	10.7	Full term	NO	LSCS	Live birth
123	19	1	primi	3	Male	#NULL!	Full term	NO	Normal	Live birth
124	21	1	primi	3	Male	#NULL!	Full term	NO	Normal	Live birth
125	35	8	multi	3	Female	10	Full term	NO	Normal	Live birth
126	20	1	primi	2.75	Female	10	Full term	NO	Normal	Live birth
127	24	2	multi	3.25	Male	#NULL!	Full term	NO	Normal	Live birth
128	18	1	primi	1.75	Female	#NULL!	Preterm	NO	Normal	Live birth
129	21	2	multi	3.25	Female	#NULL!	Full term	NO	Normal	Live birth
130	18	1	primi	1.1	Male	#NULL!	Preterm	NO	Normal	Live birth
131	19	1	primi	3	Female	11.2	Full term	NO	Normal	Live birth
132	18	1	primi	2.5	Female	#NULL!	Full term	NO	Normal	Live birth
133	22	2	multi	3	Male	8	Full term	NO	LSCS	Live birth
134	20	1	primi	1.2	Male	#NULL!	Preterm	NO	Normal	Live birth
135	21	1	primi	2	Male	10.4	Full term	NO	Normal	Live birth
136	20	1	primi	4.5	Male	10	Full term	NO	LSCS	Live birth
137	20	1	primi	2.5	Male	9	Full term	NO	Normal	Live birth
138	21	1	primi	2.3	Female	#NULL!	Full term	NO	Normal	Live birth
139	23	1	primi	2.25	Female	#NULL!	Full term	NO	Normal	Live birth
140	22	1	primi	2.5	Female	#NULL!	Full term	NO	Normal	Live birth
141	22	2	multi	2.25	Male	9.8	Full term	NO	Normal	Live birth
142	22	1	primi	2.75	Female	10.2	Full term	NO	Normal	Live birth
143	28	3	multi	2.5	Female	#NULL!	Full term	NO	Normal	Live birth
144	21	1	primi	2.3	Female	#NULL!	Full term	NO	Normal	Live birth
145	19	1	primi	2.25	Male	9.5	Full term	NO	Normal	Live birth
146	19	1	primi	2.5	Male	11	Full term	NO	Normal	Live birth
148	22	2	multi	3	Male	9.5	Full term	NO	Normal	Live birth
149	20	2	multi	2.5	Male	9	Full term	NO	Normal	Live birth
150	19	1	primi	2.25	Male	9	Full term	NO	Normal	Live birth
151	20	1	primi	2.5	Male	7.8	Full term	NO	Normal	Live birth
152	20	1	primi	1.75	Male	#NULL!	Preterm	NO	Normal	Live birth
153	20	1	primi	1.75	Female	#NULL!	Preterm	NO	Normal	Live birth
154	23	3	multi	3	Female	8.7	Full term	NO	Normal	Live birth
155	25	1	primi	2.75	Male	#NULL!	Full term	NO	Normal	Live birth
156	20	1	primi	2	Male	9.8	Full term	NO	Normal	Live birth
157	22	1	primi	2.5	Female	#NULL!	Full term	NO	Normal	Live birth
159	20	1	primi	2.75	Female	11	Full term	NO	Normal	Live birth
161	20	1	primi	2.8	Female	10.5	Full term	NO	Normal	Live birth
162	25	1	primi	3.3	Male	11.3	Full term	NO	LSCS	Live birth
163	20	1	primi	2.5	Female	9.7	Full term	NO	Normal	Live birth
164	23	2	multi	3.25	Female	#NULL!	Full term	NO	Normal	Live birth
165	26	2	multi	2.5	Male	#NULL!	Full term	NO	Normal	Live birth
166	19	1	primi	3	Male	#NULL!	Full term	NO	Normal	Live birth
167	19	1	primi	1.75	Female	#NULL!	Full term	NO	Normal	Live birth
168	21	1	primi	2.5	Male	8.5	Full term	NO	Normal	Live birth
169	19	1	primi	3	Male	8.5	Full term	NO	Normal	Live birth
170	22	2	multi	2.6	Female	10	Full term	NO	Normal	Live birth
171	30	2	multi	2.8	Male	9	Full term	NO	Normal	Live birth
172	23	3	multi	3.5	Female	8.9	Full term	NO	Normal	Live birth
173	20	1	primi	2.5	Female	10.5	Full term	NO	Normal	Live birth
174	20	1	primi	2.5	Male	10.2	Full term	NO	Normal	Live birth
175	20	1	primi	2.75	Female	10.5	Full term	NO	LSCS	Live birth
176	19	1	primi	2.75	Male	#NULL!	Full term	NO	Normal	Live birth
177	19	1	primi	2.2	Male	9	Full term	NO	Normal	Live birth
178	21	1	primi	3	Male	10.8	Full term	NO	LSCS	Live birth
179	21	2	multi	3.25	Female	#NULL!	Full term	NO	Normal	Live birth
180	23	1	primi	2.75	Male	#NULL!	Full term	NO	LSCS	Live birth
181	18	1	primi	2.3	Male	9	Full term	NO	LSCS	Live birth
182	19	1	primi	3.5	Female	#NULL!	Full term	NO	Normal	Live birth
183	18	1	primi	2.5	Male	#NULL!	Full term	NO	Normal	Live birth
184	18	1	primi	1	Male	8.5	Preterm	NO	Normal	Live birth
185	20	1	primi	3.25	Female	#NULL!	Full term	NO	Normal	Live birth
186	20	3	multi	3	Male	#NULL!	Full term	NO	Normal	Live birth
187	22	2	multi	3.25	Female	#NULL!	Full term	NO	Normal	Live birth
188	21	1	primi	3	Female	#NULL!	Full term	NO	Normal	Live birth
189	20	1	primi	3	Male	6	Full term	NO	Normal	Live birth
190	25	2	multi	2.75	Female	10.5	Full term	NO	Normal	Live birth
191	18	1	primi	2.75	Male	#NULL!	Full term	NO	Normal	Live birth
192	25	1	primi	2.6	Female	#NULL!	Full term	NO	Normal	Live birth
193	28	3	multi	3.75	Male	#NULL!	Full term	NO	Normal	Live birth
195	25	2	multi	2.75	Female	9	Full term	NO	Normal	Live birth
196	19	1	primi	2.75	Female	#NULL!	Full term	NO	Normal	Live birth
197	21	1	primi	2.5	Female	9	Full term	NO	Normal	Live birth
198	25	2	multi	3	Female	9	Full term	NO	Normal	Live birth
199	20	1	primi	2.75	Male	10	Full term	NO	Normal	Live birth
200	24	2	multi	3.3	Female	11	Full term	NO	Normal	Live birth
201	24	2	multi	2.75	Male	9.5	Full term	NO	Normal	Live birth
202	19	1	primi	1.25	Female	9.6	Preterm	NO	Normal	Live birth
203	23	1	primi	2.75	Female	#NULL!	Full term	NO	Normal	Live birth
204	21	1	primi	2.75	Male	#NULL!	Full term	NO	Normal	Live birth
205	29	2	multi	2.25	Female	#NULL!	Full term	NO	Normal	Live birth
206	22	2	multi	3.5	Male	9	Full term	NO	Normal	Live birth
207	30	2	multi	2.5	Male	9.2	Full term	NO	Normal	Live birth
208	25	5	multi	3.2	Male	9.6	Full term	NO	Normal	Live birth
209	19	1	primi	3.5	Male	#NULL!	Full term	NO	Normal	Live birth
210	19	1	primi	2.5	Female	10.8	Full term	NO	Normal	Live birth
211	22	2	multi	3.7	Male	#NULL!	Full term	NO	Normal	Live birth
212	22	5	multi	3.75	Female	#NULL!	Full term	NO	Normal	Live birth
213	19	1	primi	3.2	Male	9.2	Full term	NO	LSCS	Live birth
214	19	1	primi	3.4	Male	10	Full term	NO	Normal	Live birth
215	28	3	multi	3.3	Female	#NULL!	Full term	NO	Normal	Live birth
216	20	2	multi	1.5	Male	9	Preterm	NO	Normal	Live birth
217	22	1	primi	3.9	Male	11	Full term	NO	Normal	Live birth
218	20	1	primi	2.25	Female	#NULL!	Full term	NO	Normal	Live birth
219	20	1	primi	1.6	Female	#NULL!	Preterm	NO	Normal	Live birth
220	26	2	multi	3.3	Male	10.5	Full term	NO	Normal	Live birth
221	35	6	multi	3.25	Female	6.5	Full term	NO	Normal	Live birth
222	19	1	primi	3	Female	#NULL!	Full term	NO	Normal	Live birth
223	22	3	multi	3.25	Female	#NULL!	Full term	NO	Normal	Live birth
224	25	2	multi	2.7	Female	#NULL!	Full term	NO	Normal	Live birth
225	28	3	multi	2.6	Male	#NULL!	Full term	NO	Normal	Live birth
226	20	2	multi	2.8	Female	9.3	Full term	NO	Normal	Live birth
227	20	1	primi	2.5	Female	9.2	Full term	NO	Normal	Live birth
228	26	2	multi	2.9	Female	10.8	Full term	NO	Normal	Live birth
229	19	1	primi	2.5	Male	#NULL!	Full term	NO	Normal	Live birth
230	19	1	primi	2.2	Male	#NULL!	Full term	NO	Normal	Live birth
231	21	3	multi	2.75	Female	9	Full term	NO	Normal	Live birth
232	22	1	primi	2.7	Male	10.5	Full term	NO	Normal	Live birth
233	22	2	multi	3.5	Male	9	Full term	NO	Normal	Live birth
234	24	2	multi	2.5	Female	9	Full term	NO	Normal	Live birth
235	25	3	multi	2.5	Male	#NULL!	Full term	NO	Normal	Live birth
236	22	1	primi	3	Male	#NULL!	Full term	NO	Normal	Live birth
237	20	3	multi	2.75	Male	8.5	Full term	NO	Normal	Live birth
238	20	1	primi	2.25	Female	10	Full term	NO	Normal	Live birth
239	23	2	multi	2	Male	8.5	Full term	NO	Normal	Live birth
240	20	1	primi	3.25	Male	11	Full term	NO	Normal	Live birth
241	29	2	multi	3.25	Male	#NULL!	Full term	NO	Normal	Live birth
242	22	2	multi	3.5	Male	11	Full term	NO	Normal	Live birth
243	18	1	primi	2	Female	9.5	Full term	NO	Normal	Live birth
244	27	4	multi	2.8	Female	9.5	Full term	NO	Normal	Live birth
245	19	1	primi	3	Female	10	Full term	NO	Normal	Live birth
246	25	3	multi	2.8	Female	#NULL!	Full term	NO	Normal	Live birth
247	21	1	primi	2.25	Female	#NULL!	Full term	NO	Normal	Live birth
248	21	1	primi	2.25	Female	10	Full term	NO	Normal	Live birth
249	19	1	primi	2.5	Male	8.7	Full term	NO	Normal	Live birth
250	21	2	multi	3	Male	11.2	Full term	NO	Normal	Live birth
251	22	1	primi	2.75	Male	10	Full term	NO	Normal	Live birth
253	18	1	primi	2.25	Male	9	Full term	NO	Normal	Live birth
254	20	1	primi	2.5	Female	#NULL!	Full term	NO	Normal	Live birth
255	22	1	primi	2.75	Male	#NULL!	Full term	NO	Normal	Live birth
256	22	1	primi	2.25	Female	#NULL!	Full term	NO	Normal	Live birth
257	19	1	primi	2	Female	8.4	Full term	NO	Normal	Live birth
258	20	1	primi	2.75	Male	9.5	Full term	NO	Normal	Live birth
259	21	1	primi	3	Male	#NULL!	Full term	NO	Normal	Live birth
260	20	1	primi	2	Male	9.8	Full term	NO	Normal	Live birth
261	19	1	primi	2.25	Female	#NULL!	Full term	NO	Normal	Live birth
262	20	1	primi	2.5	Female	10	Full term	NO	Normal	Live birth
263	20	1	primi	2.25	Male	8	Full term	NO	LSCS	Live birth
264	22	1	primi	3.5	Female	11	Full term	NO	LSCS	Live birth
265	20	3	multi	2.5	Female	#NULL!	Full term	NO	Normal	Live birth
266	28	2	multi	3	Female	10.8	Full term	NO	Normal	Live birth
267	21	1	primi	2.25	Female	#NULL!	Full term	NO	Normal	Live birth
268	21	1	primi	2.25	Female	#NULL!	Full term	NO	Normal	Live birth
269	21	1	primi	3.5	Male	#NULL!	Full term	NO	Normal	Live birth
270	28	6	multi	3	Female	#NULL!	Full term	NO	Normal	Live birth
271	25	2	multi	3	Female	#NULL!	Full term	NO	Normal	Live birth
272	22	2	multi	2.5	Male	#NULL!	Full term	NO	Normal	Live birth
274	22	2	multi	3	Female	8	Full term	NO	Normal	Live birth
275	24	2	multi	3	Male	9	Full term	NO	Normal	Live birth
276	22	1	primi	2.5	Female	#NULL!	Full term	NO	Normal	Live birth
277	20	1	primi	1.5	Female	#NULL!	Preterm	NO	Normal	Live birth
278	23	2	multi	2.25	Female	10.8	Full term	NO	LSCS	Live birth
279	21	2	multi	2.5	Female	11.2	Full term	NO	Normal	Live birth
280	25	3	multi	3.25	Male	11	Full term	NO	Normal	Live birth
281	25	2	multi	2.5	Female	#NULL!	Full term	NO	Normal	Live birth
282	19	1	primi	3	Male	#NULL!	Full term	NO	Normal	Live birth
283	21	1	primi	2.75	Male	#NULL!	Full term	NO	Normal	Live birth
284	20	1	primi	3.25	Female	10.3	Full term	NO	Normal	Live birth
285	32	3	multi	3.25	Female	9.7	Full term	NO	Normal	Live birth
286	25	3	multi	3	Male	10	Full term	NO	Normal	Live birth
287	22	2	multi	2.5	Female	#NULL!	Full term	NO	Normal	Live birth
288	18	1	primi	2.5	Female	10.5	Full term	NO	Normal	Live birth
289	22	2	multi	3	Male	10	Full term	NO	Normal	Live birth
290	22	1	primi	1.5	Female	11	Preterm	NO	Normal	Live birth
291	25	3	multi	2.5	Female	11.5	Full term	NO	Normal	Live birth
292	25	2	multi	3	Male	#NULL!	Full term	NO	Normal	Live birth
293	20	1	primi	2.75	Female	#NULL!	Full term	NO	Normal	Live birth
294	20	1	primi	3	Female	#NULL!	Full term	NO	Normal	Live birth
295	22	2	multi	2.75	Female	#NULL!	Full term	NO	Normal	Live birth
296	20	1	primi	3.25	Male	10	Full term	NO	Normal	Live birth
297	24	1	primi	2.75	Female	#NULL!	Full term	NO	Normal	Live birth
298	23	1	primi	3	Female	#NULL!	Full term	NO	Normal	Live birth
299	25	3	multi	3	Male	#NULL!	Full term	NO	Normal	Live birth
300	25	3	multi	2.75	Male	#NULL!	Full term	NO	Normal	Live birth
301	25	1	primi	3.5	Male	#NULL!	Full term	NO	Normal	Live birth
302	19	1	primi	1.9	Male	#NULL!	Preterm	NO	Normal	Live birth
303	22	2	multi	2.7	Female	9.2	Full term	NO	Normal	Live birth
304	22	3	multi	2.7	Male	7.2	Full term	NO	LSCS	Live birth
305	22	2	multi	2.25	Male	#NULL!	Preterm	NO	Normal	Live birth
306	19	1	primi	2.75	Female	#NULL!	Full term	NO	Normal	Live birth
307	20	1	primi	2	Female	#NULL!	Full term	NO	Normal	Live birth
308	20	1	primi	3	Female	#NULL!	Full term	NO	Normal	Live birth
309	22	1	primi	2.5	Female	8.5	Full term	NO	Normal	Live birth
310	20	1	primi	2.7	Male	9	Full term	NO	Normal	Live birth
311	21	2	multi	2.5	Female	8.2	Full term	NO	Normal	Live birth
312	20	1	primi	2.5	Female	7.9	Full term	NO	Normal	Live birth
313	21	3	multi	2.4	Male	#NULL!	Preterm	NO	Normal	Live birth
314	22	1	primi	3	Male	#NULL!	Full term	NO	Normal	Live birth
315	24	1	primi	3.7	Female	8.5	Full term	NO	LSCS	Live birth
316	19	1	primi	2.7	Male	#NULL!	Full term	NO	Normal	Live birth
317	19	1	primi	2.5	Male	#NULL!	Full term	NO	Normal	Live birth
318	26	2	multi	2.75	Male	#NULL!	Preterm	NO	Normal	Live birth
320	30	4	multi	3.25	Male	9.2	Full term	NO	Normal	Live birth
321	21	1	primi	2.5	Male	#NULL!	Full term	NO	Normal	Live birth
322	20	1	primi	2.75	Male	9.5	Full term	NO	Normal	Live birth
323	25	2	multi	2.75	Male	8.7	Full term	NO	Normal	Live birth
324	27	3	multi	3.3	Male	#NULL!	Full term	NO	Normal	Live birth
325	23	2	multi	3	Male	9	Full term	NO	Normal	Live birth
326	23	1	primi	3.75	Female	#NULL!	Full term	NO	Normal	Live birth
327	22	2	multi	3.9	Female	8.7	Full term	NO	Normal	Live birth
328	20	1	primi	3.5	Female	#NULL!	Full term	NO	Normal	Live birth
329	19	1	primi	2.3	Male	#NULL!	Full term	NO	Normal	Live birth
330	20	1	primi	3	Female	#NULL!	Full term	NO	Normal	Live birth
331	20	1	primi	2.5	Female	#NULL!	Full term	NO	Normal	Live birth
332	22	1	primi	2.8	Female	#NULL!	Full term	NO	Normal	Live birth
333	18	1	primi	2.3	Female	8	Full term	NO	Normal	Live birth
334	18	1	primi	2.7	Female	10.7	Full term	NO	Normal	Live birth
335	20	4	multi	2.7	Male	#NULL!	Full term	NO	Normal	Live birth
336	18	1	primi	3.25	Female	8.2	Full term	NO	Normal	Live birth
337	25	3	multi	3	Female	8.2	Full term	NO	Normal	Live birth
338	25	2	multi	2.9	Male	#NULL!	Full term	NO	Normal	Live birth
339	23	1	primi	3.6	Male	7.9	Full term	NO	Normal	Live birth
340	26	3	multi	2.7	Male	8.7	Full term	NO	Normal	Live birth
341	18	1	primi	2.75	Female	7.9	Full term	NO	Normal	Live birth
342	24	2	multi	3	Female	#NULL!	Full term	NO	Normal	Live birth
343	27	1	primi	2.5	Male	#NULL!	Full term	NO	Normal	Live birth
344	24	2	multi	2.6	Male	#NULL!	Full term	NO	Normal	Live birth
345	18	1	primi	3.1	Male	9.5	Full term	NO	Normal	Live birth
346	19	1	primi	2.8	Male	9.2	Full term	NO	Normal	Live birth
347	35	2	multi	2.8	Male	#NULL!	Full term	NO	Normal	Live birth
348	20	1	primi	3	Male	8	Full term	NO	Normal	Live birth
349	21	1	primi	2.7	Female	9.7	Preterm	NO	Normal	Live birth
350	20	1	primi	2	Male	#NULL!	Preterm	NO	Normal	Live birth
351	20	2	multi	3.2	Female	#NULL!	Full term	NO	Normal	Live birth
352	18	2	multi	3	Female	9	Full term	NO	Normal	Live birth
353	22	2	multi	3.5	Male	#NULL!	Full term	NO	Normal	Live birth
354	22	2	multi	3.5	Male	#NULL!	Full term	NO	Normal	Live birth
355	24	3	multi	3	Male	8.5	Full term	NO	Normal	Live birth
356	19	2	multi	2.75	Male	#NULL!	Full term	NO	Normal	Live birth
358	23	2	multi	3	Male	10.2	Full term	NO	Normal	Live birth
359	21	1	primi	2.9	Male	#NULL!	Full term	NO	Normal	Live birth
360	23	2	multi	3.4	Male	#NULL!	Full term	NO	Normal	Live birth
361	18	1	primi	2.7	Female	#NULL!	Full term	NO	Normal	Live birth
363	18	1	primi	1.75	Male	8.3	Full term	NO	Normal	Live birth
364	22	2	multi	2.25	Female	9.4	Full term	NO	Normal	Live birth
365	19	1	primi	2.25	Female	8.7	Full term	NO	Normal	Live birth
366	22	1	primi	3.25	Female	#NULL!	Full term	NO	Normal	Live birth
367	20	1	primi	2.7	Male	#NULL!	Full term	NO	Normal	Live birth
368	19	1	primi	2.7	Male	#NULL!	Full term	NO	Normal	Live birth
369	25	3	multi	3.5	Female	#NULL!	Full term	NO	Normal	Live birth
370	19	1	primi	3	Female	8.7	Full term	NO	Normal	Live birth
371	20	1	primi	2.15	Male	#NULL!	Full term	NO	Normal	Live birth
372	25	5	multi	3.15	Male	#NULL!	Full term	NO	Normal	Live birth
373	20	1	primi	3	Female	7.8	Full term	NO	Normal	Live birth
374	19	1	primi	2.7	Male	8.4	Full term	NO	Normal	Live birth
375	19	1	primi	3.25	Male	8	Full term	NO	Normal	Live birth
376	25	3	multi	3.6	Male	8.4	Full term	NO	Normal	Live birth
377	25	4	multi	3	Male	8	Full term	NO	Normal	Live birth
378	19	1	primi	3.7	Female	9.3	Full term	NO	Normal	Live birth
379	22	1	primi	2.5	Male	#NULL!	Full term	NO	Normal	Live birth
380	22	2	multi	3.7	Male	#NULL!	Full term	NO	LSCS	Live birth
381	25	3	multi	3.7	Female	#NULL!	Full term	NO	Normal	Live birth
382	22	1	primi	2.75	Male	#NULL!	Full term	NO	Normal	Live birth
383	19	1	primi	2.75	Male	#NULL!	Full term	NO	Normal	Live birth
384	21	1	primi	2.5	Female	6.7	Full term	NO	Normal	Live birth
385	20	1	primi	2.75	Female	#NULL!	Full term	NO	Normal	Live birth
386	23	1	primi	2.75	Male	#NULL!	Full term	NO	Normal	Live birth
387	22	1	primi	2.75	Female	#NULL!	Full term	NO	Normal	Live birth
388	28	2	multi	3	Male	9.7	Full term	NO	Normal	Live birth
389	19	1	primi	1.5	Female	7	Preterm	NO	Normal	Live birth
390	20	3	multi	2.8	Female	8.9	Full term	NO	Normal	Live birth
391	20	1	primi	3.2	Male	10	Full term	NO	Normal	Live birth
392	20	1	primi	2.9	Female	#NULL!	Full term	NO	LSCS	Live birth
393	26	4	multi	2.25	Female	10.2	Full term	NO	Normal	Live birth
394	25	4	multi	3.25	Male	#NULL!	Full term	NO	Normal	Live birth
395	20	1	primi	2.7	Male	#NULL!	Full term	NO	Normal	Live birth
396	19	1	primi	2.75	Female	9	Full term	NO	Normal	Live birth
397	28	3	multi	3	Male	9.8	Full term	NO	Normal	Live birth
398	21	2	multi	3	Female	9.2	Full term	NO	Normal	Live birth
399	20	1	primi	3.11	Male	9.9	Full term	NO	Normal	Live birth
400	19	1	primi	3.11	Male	10	Full term	NO	LSCS	Live birth
401	20	1	primi	2	Female	#NULL!	Full term	NO	Normal	Live birth
402	22	2	multi	2.3	Female	10	Full term	NO	Normal	Live birth
403	21	2	multi	3.25	Male	10.2	Full term	NO	Normal	Live birth
405	22	1	primi	2.6	Female	#NULL!	Full term	NO	Normal	Live birth
406	20	1	primi	2.7	Male	9	Full term	NO	Normal	Live birth
407	23	2	multi	3	Male	#NULL!	Full term	NO	Normal	Live birth
408	20	1	primi	2.2	Female	#NULL!	Full term	NO	Normal	Live birth
409	20	1	primi	2	Female	7	Full term	NO	Normal	Live birth
410	23	1	primi	2.5	Female	#NULL!	Full term	NO	Normal	Live birth
411	22	2	multi	2.5	Male	#NULL!	Full term	NO	Normal	Live birth
412	20	2	multi	2.5	Male	8.7	Full term	NO	Normal	Live birth
413	25	2	multi	3.5	Female	7	Full term	NO	Normal	Live birth
414	30	4	multi	2.75	Female	8.6	Full term	NO	Normal	Live birth
415	19	1	primi	2.75	Male	8.6	Full term	NO	Normal	Live birth
416	24	3	multi	3.4	Male	#NULL!	Full term	NO	Normal	Live birth
417	21	1	primi	2.75	Male	10	Full term	NO	LSCS	Live birth
418	19	2	multi	3.25	Male	8	Full term	NO	Normal	Live birth
419	20	1	primi	2.25	Male	9.8	Full term	NO	Normal	Live birth
420	22	4	multi	3.5	Male	10.4	Full term	NO	Normal	Live birth
421	24	2	multi	2.7	Male	9.5	Full term	NO	Normal	Live birth
422	20	2	multi	3.7	Female	#NULL!	Full term	NO	Normal	Live birth
423	19	2	multi	2.3	Male	12.5	Full term	NO	Normal	Live birth
424	22	3	multi	3.3	Male	#NULL!	Full term	NO	Normal	Live birth
425	23	2	multi	3.3	Female	9	Full term	NO	Normal	Live birth
427	20	1	primi	3.25	Male	7.4	Full term	NO	Normal	Live birth
428	35	4	multi	2.75	Male	#NULL!	Full term	NO	Normal	Live birth
429	25	3	multi	2.5	Female	11	Full term	NO	LSCS	Live birth
430	19	2	multi	2.25	Female	10.6	Preterm	NO	Normal	Live birth
431	21	2	multi	3.7	Male	10	Full term	NO	Normal	Live birth
433	23	3	multi	3.3	Male	8.8	Full term	NO	Normal	Live birth
434	20	2	multi	2.75	Male	8	Full term	NO	Normal	Live birth
435	20	1	primi	2.75	Male	#NULL!	Full term	NO	Normal	Live birth
436	25	3	multi	3.25	Female	10.5	Full term	NO	Normal	Live birth
437	25	2	multi	2.75	Female	#NULL!	Full term	NO	Normal	Live birth
438	21	1	primi	2.5	Female	12	Full term	NO	LSCS	Live birth
439	21	2	multi	2	Female	#NULL!	Full term	NO	Normal	Live birth
440	25	4	multi	3	Female	10.5	Full term	NO	Normal	Live birth
441	25	2	multi	3	Male	10	Full term	NO	LSCS	Live birth
442	20	1	primi	2.5	Female	12.5	Full term	NO	Normal	Live birth
443	22	2	multi	2.75	Female	10.5	Full term	NO	Normal	Live birth
444	25	2	multi	2.5	Male	9.5	Full term	NO	Normal	Live birth
446	20	1	primi	2.8	Male	#NULL!	Full term	NO	Normal	Live birth
447	20	1	primi	3.3	Male	#NULL!	Full term	NO	Normal	Live birth
449	21	2	multi	2.7	Female	10.5	Full term	NO	Normal	Live birth
450	25	3	multi	3	Male	10	Full term	NO	Normal	Live birth
451	21	2	multi	3.2	Male	#NULL!	Full term	NO	Normal	Live birth
452	23	3	multi	3.2	Female	12	Full term	NO	Normal	Live birth
453	19	1	primi	2.5	Male	9	Full term	NO	Normal	Live birth
454	25	1	primi	2	Male	#NULL!	Full term	NO	Normal	Live birth
455	25	5	multi	2.7	Male	#NULL!	Full term	NO	Normal	Live birth
456	25	5	multi	1.1	Male	11	Preterm	NO	Normal	Live birth
457	20	2	multi	1.7	Female	9.5	Preterm	NO	Normal	Live birth
458	23	1	primi	2.7	Female	11	Full term	NO	Normal	Live birth
459	24	2	multi	2.8	Female	10.5	Full term	NO	Normal	Live birth
460	26	1	primi	2.25	Male	10.5	Full term	NO	Normal	Live birth
461	25	2	multi	3.3	Female	10	Full term	NO	Normal	Live birth
462	28	3	multi	3	Female	7	Full term	NO	Normal	Live birth
463	20	1	primi	2.5	Female	10.5	Full term	NO	Normal	Live birth
464	19	1	primi	3	Female	#NULL!	Full term	NO	Normal	Live birth
465	19	1	primi	2.75	Male	10	Full term	NO	Normal	Live birth
466	19	1	primi	3.2	Male	9	Full term	NO	Normal	Live birth
467	21	1	primi	2.8	Female	#NULL!	Full term	NO	Normal	Live birth
468	20	2	multi	3	Male	10.5	Full term	NO	Normal	Live birth
469	30	5	multi	3.5	Female	8.5	Full term	NO	Normal	Live birth
470	21	1	primi	3.25	Male	7.5	Full term	NO	Normal	Live birth
472	25	3	multi	2	Male	8.5	Full term	NO	Normal	Live birth
473	19	1	primi	2.75	Female	#NULL!	Full term	NO	Normal	Live birth
474	20	1	primi	2.5	Male	7.3	Full term	NO	Normal	Live birth
475	20	1	primi	1.25	Male	6	Preterm	NO	Normal	Live birth
476	24	3	multi	2.25	Female	6.2	Preterm	NO	Normal	Live birth
477	25	3	multi	2.6	Male	8	Full term	NO	Normal	Live birth
478	32	4	multi	2.8	Male	9	Full term	NO	Normal	Live birth
479	24	2	multi	2.7	Male	9	Full term	NO	Normal	Live birth
480	19	1	primi	3.25	Female	9	Full term	NO	Normal	Live birth
481	22	3	multi	2.8	Male	6	Full term	NO	Normal	Live birth
482	20	2	multi	2.5	Female	7.8	Full term	NO	Normal	Live birth
483	20	1	primi	2.75	Male	9.5	Full term	NO	Normal	Live birth
485	22	2	multi	3.5	Female	10.5	Full term	NO	Normal	Live birth
487	20	1	primi	2.5	Female	9	Full term	NO	Normal	Live birth
488	21	1	primi	2.5	Male	9.5	Full term	NO	Normal	Live birth
489	21	2	multi	2.75	Female	#NULL!	Full term	NO	Normal	Live birth
490	20	2	multi	2	Female	9	Full term	NO	Normal	Live birth
491	21	2	multi	1.5	Female	10	Preterm	NO	Normal	Live birth
492	25	1	primi	2.75	Female	#NULL!	Full term	NO	Normal	Live birth
493	20	1	primi	1.9	Male	#NULL!	Full term	NO	Normal	Live birth
494	21	2	multi	3	Male	7.9	Full term	NO	Normal	Live birth
495	25	2	multi	3.25	Male	9.3	Full term	NO	Normal	Live birth
496	21	1	primi	2.7	Female	9	Full term	NO	Normal	Live birth
498	19	1	primi	2.5	Female	9.5	Preterm	NO	Normal	Live birth
499	20	1	primi	3.5	Male	9.2	Full term	NO	LSCS	Live birth
500	30	5	multi	3	Female	9	Full term	NO	Normal	Live birth
501	28	4	multi	2.7	Male	9	Full term	NO	Normal	Live birth
502	21	3	multi	2.8	Female	#NULL!	Full term	NO	Normal	Live birth
503	20	2	multi	2.9	Female	8	Full term	NO	Normal	Live birth
504	24	1	primi	3	Female	7	Full term	NO	LSCS	Live birth
505	21	2	multi	3.5	Male	9	Full term	NO	Normal	Live birth
506	25	4	multi	2.7	Male	#NULL!	Full term	NO	Normal	Live birth
510	24	1	primi	3.25	Male	9.5	Full term	NO	Normal	Live birth
511	25	2	multi	2.25	Male	#NULL!	Preterm	NO	Normal	Live birth
512	20	1	primi	2.7	Male	#NULL!	Full term	NO	Normal	Live birth
513	19	1	primi	2.25	Male	#NULL!	Full term	NO	Normal	Live birth
514	27	3	multi	3	Female	9.5	Full term	NO	Normal	Live birth
515	19	1	primi	3	Male	8.5	Full term	NO	Normal	Live birth
516	20	1	primi	3	Male	8	Full term	NO	Normal	Live birth
517	20	1	primi	1.7	Male	9.5	Preterm	NO	Normal	Live birth
518	25	3	multi	2.7	Female	#NULL!	Full term	NO	Normal	Live birth
519	20	3	multi	3	Female	10	Full term	NO	LSCS	Live birth
520	25	3	multi	2.7	Female	9.5	Full term	NO	Normal	Live birth
521	27	3	multi	3.5	Female	#NULL!	Full term	NO	Normal	Live birth
523	23	2	multi	3	Male	8	Full term	NO	Normal	Live birth
524	22	3	multi	2.7	Female	7	Full term	NO	Normal	Live birth
525	25	2	multi	3	Female	8	Full term	NO	LSCS	Live birth
526	25	2	multi	3	Female	#NULL!	Full term	NO	Normal	Live birth
527	20	1	primi	3	Male	9.5	Full term	NO	Normal	Live birth
528	23	1	primi	3.1	Male	#NULL!	Full term	NO	Normal	Live birth
529	25	3	multi	2.7	Male	9	Full term	NO	Normal	Live birth
530	23	2	multi	2.6	Male	9	Full term	NO	Normal	Live birth
531	20	1	primi	2	Female	8.5	Preterm	NO	Normal	Live birth
532	21	1	primi	3	Male	#NULL!	Full term	NO	Normal	Live birth
533	22	2	multi	3.2	Female	8.5	Full term	NO	Normal	Live birth
534	23	2	multi	2.5	Female	9.2	Full term	NO	Normal	Live birth
535	22	2	multi	3	Male	9.5	Full term	NO	Normal	Live birth
536	20	1	primi	3.5	Male	8.5	Full term	NO	Normal	Live birth
537	25	3	multi	3	Female	9.5	Full term	NO	Normal	Live birth
538	24	2	multi	3.1	Female	9.5	Full term	NO	Normal	Live birth
539	21	1	primi	2.6	Male	9.5	Full term	NO	Normal	Live birth
540	26	1	primi	2.5	Male	#NULL!	Full term	NO	Normal	Live birth
541	24	2	multi	3.1	Female	#NULL!	Full term	NO	Normal	Live birth
542	22	4	multi	3.25	Female	#NULL!	Full term	NO	Normal	Live birth
543	25	1	primi	2.5	Male	8.5	Full term	NO	Normal	Live birth
544	21	1	primi	2.3	Female	10	Preterm	NO	Normal	Live birth
545	25	3	multi	1.5	Male	#NULL!	Preterm	NO	Normal	Live birth
546	35	2	multi	2.75	Male	9	Full term	NO	LSCS	Live birth
547	23	2	multi	3	Female	#NULL!	Full term	NO	Normal	Live birth
548	22	2	multi	3.3	Male	10	Full term	NO	Normal	Live birth
549	22	3	multi	2.5	Female	9	Full term	NO	Normal	Live birth
550	20	2	multi	3.2	Female	10	Full term	NO	LSCS	Live birth
551	22	2	multi	2.5	Male	9	Full term	NO	Normal	Live birth
552	24	3	multi	3.25	Female	9	Full term	NO	Normal	Live birth
553	26	2	multi	1.7	Female	7.5	Preterm	NO	Normal	Live birth
554	24	2	multi	3	Female	9.5	Full term	NO	LSCS	Live birth
555	22	2	multi	3.4	Female	#NULL!	Full term	NO	Normal	Live birth
556	20	1	primi	3	Male	#NULL!	Full term	NO	Normal	Live birth
557	22	2	multi	3.1	Male	9.2	Full term	NO	Normal	Live birth
558	22	1	primi	3	Male	5	Full term	NO	Normal	Live birth
559	25	1	primi	3	Male	8.5	Full term	NO	Normal	Live birth
560	22	2	multi	3.8	Male	#NULL!	Full term	NO	Normal	Live birth
561	20	1	primi	2.25	Male	#NULL!	Full term	NO	LSCS	Live birth
562	21	1	primi	3	Male	#NULL!	Full term	NO	LSCS	Live birth
563	25	2	multi	3.1	Male	10	Full term	NO	Normal	Live birth
564	22	3	multi	3	Female	9	Full term	NO	LSCS	Live birth
565	19	1	primi	3	Male	#NULL!	Full term	NO	Normal	Live birth
566	18	1	primi	2.5	Male	#NULL!	Full term	NO	Normal	Live birth
567	23	3	multi	2.5	Male	#NULL!	Full term	NO	Normal	Live birth
568	22	2	multi	3.9	Male	#NULL!	Full term	NO	Normal	Live birth
569	24	2	multi	2.75	Male	9.2	Full term	NO	Normal	Live birth
570	20	1	primi	2.5	Female	9.5	Full term	NO	Normal	Live birth
571	19	1	primi	2	Male	#NULL!	Preterm	NO	Normal	Live birth
572	19	1	primi	3	Male	8.6	Full term	NO	Normal	Live birth
573	25	2	multi	4	Female	9.2	Full term	NO	Normal	Live birth
574	25	1	primi	2.6	Female	#NULL!	Full term	NO	Normal	Live birth
575	31	3	multi	4.5	Male	9.5	Full term	NO	Normal	Live birth
576	20	1	primi	1.75	Male	8.5	Preterm	NO	LSCS	Live birth
577	22	3	multi	3.5	Male	7	Full term	NO	Normal	Live birth
578	35	2	multi	3.4	Male	#NULL!	Full term	NO	Normal	Live birth
579	19	1	primi	2.5	Male	8	Full term	NO	Normal	Live birth
580	21	2	multi	2.85	Male	8	Full term	NO	Normal	Live birth
581	23	2	multi	2.2	Male	8.3	Full term	NO	Normal	Live birth
582	25	4	multi	3	Female	8.5	Full term	NO	Normal	Live birth
583	25	2	multi	2.6	Female	8	Full term	NO	Normal	Live birth
584	24	2	multi	2.75	Female	#NULL!	Full term	NO	Normal	Live birth
585	23	3	multi	2.95	Female	9	Full term	NO	Normal	Live birth
586	21	1	primi	2.3	Female	9.7	Full term	NO	Normal	Live birth
587	25	3	multi	3	Male	#NULL!	Full term	NO	Normal	Live birth
588	19	1	primi	3	Female	#NULL!	Full term	NO	Normal	Live birth
589	19	1	primi	3	Male	8	Full term	NO	Normal	Live birth
590	25	1	primi	2.8	Male	#NULL!	Full term	NO	Normal	Live birth
592	22	3	multi	2.5	Female	7.5	Full term	NO	Normal	Live birth
593	19	1	primi	2.8	Male	8.5	Full term	NO	Normal	Live birth
594	24	3	multi	3	Female	8	Full term	NO	Normal	Live birth
595	20	1	primi	2.6	Male	9	Full term	NO	Normal	Live birth
596	23	1	primi	3	Male	10	Full term	NO	Normal	Live birth
597	22	1	primi	3	Male	#NULL!	Full term	NO	Normal	Live birth
598	27	1	primi	3	Female	#NULL!	Full term	NO	Normal	Live birth
600	19	1	primi	2	Male	8	Preterm	NO	Normal	Live birth
601	24	3	multi	3.2	Male	#NULL!	Full term	NO	Normal	Live birth
602	24	1	primi	2.8	Female	#NULL!	Full term	NO	Normal	Live birth
603	24	3	multi	2.7	Female	8.5	Full term	NO	Normal	Live birth
604	20	1	primi	2.5	Male	#NULL!	Full term	NO	Normal	Live birth
605	26	2	multi	2	Male	8	Full term	NO	Normal	Live birth
606	23	2	multi	3.8	Male	8	Full term	NO	Normal	Live birth
607	23	4	multi	3.8	Female	9	Full term	NO	Normal	Live birth
608	21	2	multi	3	Female	8.5	Full term	NO	Normal	Live birth
609	23	3	multi	3.5	Male	10	Full term	NO	Normal	Live birth
610	20	1	primi	3	Female	9	Full term	NO	Normal	Live birth
611	21	1	primi	3	Female	9.5	Full term	NO	LSCS	Live birth
612	22	2	multi	3.2	Female	9	Full term	NO	Normal	Live birth
613	24	2	multi	3.8	Male	9	Full term	NO	Normal	Live birth
614	20	2	multi	2.5	Male	10	Full term	NO	Normal	Live birth
615	23	3	multi	3.1	Male	8	Full term	NO	Normal	Live birth
616	19	1	primi	3.7	Male	10	Full term	NO	Normal	Live birth
617	19	1	primi	2.6	Female	10.5	Full term	NO	Normal	Live birth
618	20	1	primi	2.2	Male	11.5	Full term	NO	Normal	Live birth
619	20	1	primi	2.3	Male	10	Full term	NO	Normal	Live birth
620	23	2	multi	2.5	Female	9	Full term	NO	Normal	Live birth
621	24	2	multi	3	Female	9.7	Full term	NO	Normal	Live birth
622	22	1	primi	3.15	Male	11	Full term	NO	Normal	Live birth
623	20	2	multi	2.7	Male	9	Full term	NO	Normal	Live birth
624	28	5	multi	2.2	Male	11	Full term	NO	Normal	Live birth
625	22	1	primi	2.75	Female	10	Full term	NO	Normal	Live birth
626	19	1	primi	2	Female	9.7	Full term	NO	Normal	Live birth
627	24	4	multi	3.2	Male	9.5	Full term	NO	Normal	Live birth
628	22	2	multi	2.5	Male	9.5	Full term	NO	Normal	Live birth
629	23	1	primi	2.5	Female	9.5	Full term	NO	Normal	Live birth
630	24	1	primi	3.1	Female	10.7	Full term	NO	LSCS	Live birth
631	20	1	primi	2.4	Female	8	Full term	NO	Normal	Live birth
632	22	2	multi	2.6	Female	9.5	Full term	NO	Normal	Live birth
633	25	2	multi	3.2	Male	11.5	Full term	NO	Normal	Live birth
634	19	2	multi	3	Male	10	Full term	NO	Normal	Live birth
635	18	3	multi	3	Male	11	Full term	NO	Normal	Live birth
636	22	1	primi	2.7	Male	11	Full term	NO	Normal	Live birth
637	20	2	multi	2.5	Male	8.5	Full term	NO	Normal	Live birth
638	22	1	primi	2	Female	8	Full term	NO	Normal	Live birth
639	23	2	multi	3	Female	8	Full term	NO	Normal	Live birth
640	20	1	primi	2.4	Male	#NULL!	Full term	NO	Normal	Live birth
641	24	3	multi	2.6	Male	9.5	Full term	NO	LSCS	Live birth
642	24	2	multi	3	Female	#NULL!	Full term	NO	Normal	Live birth
643	23	3	multi	3.5	Male	12	Full term	NO	Normal	Live birth
644	19	1	primi	3	Female	10.5	Full term	NO	LSCS	Live birth
645	18	1	primi	2.75	Female	#NULL!	Full term	NO	LSCS	Live birth
646	19	1	primi	3.25	Male	10.2	Full term	NO	Normal	Live birth
647	19	1	primi	3.25	Female	10.5	Full term	NO	Normal	Live birth
648	19	1	primi	2.1	Female	9.5	Full term	NO	LSCS	Live birth
649	26	3	multi	3	Female	#NULL!	Full term	NO	Normal	Live birth
650	20	2	multi	3.3	Female	11	Full term	NO	Normal	Live birth
651	21	1	primi	3.3	Female	9	Full term	NO	Normal	Live birth
652	22	2	multi	3.1	Female	10	Full term	NO	LSCS	Live birth
653	28	2	multi	2.6	Male	10	Full term	NO	Normal	Live birth
654	20	3	multi	2.5	Female	9.4	Full term	NO	Normal	Live birth
655	20	3	multi	2.9	Female	10	Full term	NO	Normal	Live birth
656	22	2	multi	2.5	Female	10	Full term	NO	Normal	Live birth
657	24	3	multi	3.7	Female	9.2	Full term	NO	Normal	Live birth
658	23	3	multi	2.6	Male	9.5	Full term	NO	Normal	Live birth
659	21	2	multi	4.1	Male	9.1	Full term	NO	LSCS	Live birth
660	25	3	multi	3.1	Male	8.2	Full term	NO	Normal	Live birth
661	25	3	multi	2.7	Female	#NULL!	Full term	NO	Normal	Live birth
662	22	1	primi	2.75	Male	10	Full term	NO	Normal	Live birth
663	22	3	multi	1.9	Male	8.1	Preterm	NO	Normal	Live birth
664	21	1	primi	1	Male	9	Preterm	NO	Normal	Live birth
665	23	2	multi	3.1	Female	10	Full term	NO	Normal	Live birth
666	21	1	primi	2.4	Female	10.5	Full term	NO	Normal	Live birth
667	19	1	primi	2.8	Female	9.2	Full term	NO	LSCS	Live birth
668	31	4	multi	3.3	Male	11.2	Full term	NO	Normal	Live birth
669	25	1	primi	2.7	Male	9.2	Full term	NO	Normal	Live birth
670	24	4	multi	3	Female	9.5	Full term	NO	Normal	Live birth
671	20	2	multi	2.8	Female	10	Full term	NO	Normal	Live birth
672	20	1	primi	2.6	Female	10	Full term	NO	Normal	Live birth
673	20	1	primi	2.7	Female	7	Full term	NO	Normal	Live birth
674	27	5	multi	3.3	Male	10.2	Full term	NO	Normal	Live birth
675	23	1	primi	1.9	Female	#NULL!	Full term	NO	Normal	Live birth
676	27	3	multi	2.5	Female	10	Full term	NO	Normal	Live birth
677	19	1	primi	3	Female	#NULL!	Full term	NO	Normal	Live birth
678	25	4	multi	3	Male	10.5	Full term	NO	Normal	Live birth
679	28	2	multi	3.8	Female	10	Full term	NO	Normal	Live birth
680	27	3	multi	3.5	Male	9.8	Full term	NO	Normal	Live birth
682	25	4	multi	3.4	Male	10.5	Full term	NO	Normal	Live birth
683	27	3	multi	2.25	Male	10	Full term	NO	Normal	Live birth
684	19	1	primi	1.35	Male	11	Full term	NO	Normal	Live birth
685	24	1	primi	3	Male	10.5	Full term	NO	LSCS	Live birth
