# Supplementary material for: Factors associated with preterm delivery and low birth weight: a study from rural Maharashtra, India
Source: F1000Res. 2017 Jan 24;6:72. [Version 1] doi: 10.12688/f1000research.10659.1 (PMC5428483; doi:10.12688/f1000research.10659.1)
Supplement: Supplementary file 2 [file f1000research-6-11488-s0001.tgz]

Archive with 1 entries (1 files):
- ca8f0078-947f-4ad4-938e-a50311aae1cf.docx
